# Supplementary material for: Application of machine learning models for predicting risk factors of acute exacerbations in chronic obstructive pulmonary disease
Source: Front Med (Lausanne). 2026 May 14;13:1804544. doi: 10.3389/fmed.2026.1804544 (PMC13216505; doi:10.3389/fmed.2026.1804544)
Supplement: Supplementary file 1 [file Data_Sheet_1.csv]

model_name	Accuracy	AUC	95% CI	Sensitivity	Specificity	PPV	NPV	Precision	Recall	F1	Threshold	Task
LR	0.697	0.758	0.7320 - 0.7841	0.751	0.670	0.531	0.844	0.531	0.751	0.622	0.297	label-train
LR	0.780	0.763	0.7216 - 0.8048	0.552	0.873	0.639	0.827	0.639	0.552	0.592	0.396	label-test
NaiveBayes	0.699	0.712	0.6834 - 0.7415	0.630	0.733	0.540	0.799	0.540	0.630	0.582	0.534	label-train
NaiveBayes	0.765	0.714	0.6659 - 0.7622	0.557	0.850	0.604	0.825	0.604	0.557	0.580	0.585	label-test
SVM	0.831	0.838	0.8140 - 0.8621	0.652	0.920	0.802	0.842	0.802	0.652	0.719	0.308	label-train
SVM	0.781	0.790	0.7465 - 0.8335	0.656	0.834	0.615	0.856	0.615	0.656	0.635	0.270	label-test
KNN	0.791	0.891	0.8757 - 0.9072	0.812	0.781	0.649	0.893	0.649	0.812	0.721	0.400	label-train
KNN	0.792	0.750	0.7062 - 0.7936	0.475	0.934	0.713	0.811	0.713	0.475	0.570	0.600	label-test
RandomForest	0.978	0.995	0.9912 - 0.9984	0.984	0.975	0.951	0.992	0.951	0.984	0.967	0.308	label-train
RandomForest	0.754	0.795	0.7531 - 0.8360	0.689	0.788	0.562	0.860	0.562	0.689	0.619	0.400	label-test
XGBoost	0.917	0.960	0.9497 - 0.9706	0.869	0.941	0.880	0.935	0.880	0.869	0.874	0.334	label-train
XGBoost	0.805	0.824	0.7863 - 0.8617	0.650	0.872	0.669	0.859	0.669	0.650	0.659	0.374	label-test
