# Supplementary material for: Application of machine learning models for predicting risk factors of acute exacerbations in chronic obstructive pulmonary disease
Source: Front Med (Lausanne). 2026 May 14;13:1804544. doi: 10.3389/fmed.2026.1804544 (PMC13216505; doi:10.3389/fmed.2026.1804544)
Supplement: Supplementary file 2 [file Data_Sheet_2.csv]

variable	shapiro_statistic	shapiro_p_value	shapiro_normal	ks_statistic	ks_p_value	ks_normal
AGE	0.983980119228363	1.2806764620955282e-14	False	0.07897240723120837	4.0096548318444614e-06	False
LOS	0.614314079284668	0.0	False	0.20742150333016174	5.600500166447695e-40	False
WBC	0.2965080142021179	0.0	False	0.22407231208372977	1.2194207802690408e-46	False
NEU#	0.6786407232284546	0.0	False	0.16460513796384396	2.8809202728288018e-25	False
NEU%	0.9937295317649841	8.54794066640352e-08	False	0.028068506184586107	0.3792034728584306	True
LYM#	0.1656917929649353	0.0	False	0.27402473834443386	7.673003282622241e-70	False
LYM%	0.9751203656196594	1.1594014721654299e-18	False	0.05708848715509039	0.0021131716138915323	False
PCT	0.08217662572860718	0.0	False	0.4148430066603235	2.458317123705532e-162	False
ALP	0.45229387283325195	0.0	False	0.22407231208372977	1.2194207802690408e-46	False
AST	0.27250999212265015	0.0	False	0.3106565176022835	5.5959865087696106e-90	False
CREA	0.5898388624191284	0.0	False	0.3334919124643197	6.717028306829327e-104	False
GGT	0.3998016119003296	0.0	False	0.3149381541389153	1.6538686485075827e-92	False
D-DIMER	0.3219555616378784	0.0	False	0.3268315889628925	9.93590375076979e-100	False
BNP	0.7302665710449219	0.0	False	0.20266412940057088	3.584063639176181e-38	False
